# Supplementary material for: Seasonal variability, long-term distribution (2001–2014), and risk assessment of polar organic micropollutants in the Baltic Sea
Source: Environ Sci Pollut Res Int. 2021 Mar 23;28(29):39296–309. doi: 10.1007/s11356-021-13254-5 (PMC8310502; doi:10.1007/s11356-021-13254-5)
Supplement: Supplementary file 1 — (XLSX 5.68 mb) [file 11356_2021_13254_MOESM1_ESM.xlsx]

## Sheet: Overview
Supplementary: Seasonal variability, long-term distribution (2001-2014) and risk assessment of polar organic micropollutants in the Baltic Sea
Kathrin Fisch*,1, Berit Brockmeyer2, Wolfgang Gerwinski2,†, Detlef E. Schulz-Bull1, Norbert Theobald2,†
1) Leibnitz Institute for Baltic Sea Research Warnemünde, Seestr. 15, 18119 Rostock, Germany
2) Federal Maritime and Hydrographic Agency, Bernhard-Nocht Str.78, 20359 Hamburg, Germany
* Corresponding author: Kathrin.fisch@io-warnemuende.de
† Retired
Overview:
Compound Overview and PNEC Data	S1_Compound_Classification
Cruise data	S2_Cruise Dates
Sampling locations	S3_Sampling Location
MS-Parameter	S4_MS_Parameter
Qualtity assurrance	S5_quality_assurrance
Statistical data of compounds	S6_Statistical_data_compounds
Statistical data of individual stations	S7_Stat_Data_indiv_Station
Summer winter comparison	S8_winter_summer_data
Lognitude trend east west	S9_East_vs_West
Statistical data of individual cruises	S10_Stat_Data_indiv_Cruise
long-term trend stations	S11_long-time_trend
long-term trend data	S12_long-time_Data
Comparison Baltic Sea vs German Bight	S13_comparison BS_GB
Risk Assessment	S14_Risk_Assessment
Literature PFC	S15_Literature_PFC

## Sheet: S1_Compound_Classification
Compound Information & Classification
Abbrevation	Name	CAS	Class
2,4-D	2,4-D	94-75-7	phenoxy herbicide
AMETRYN	Ametryn	834-12-8	triazine herbicide
ATR	Atrazine	1912-24-9	triazine herbicide
BENTAZ	Bentazone	25057-89-0	thiadiazine herbicide
BENZTRI	1H-Benzotriazole	95-14-7	corosion inhibitor
CARB	Carbamazepine	298-46-4	antibiotic
CARBEND	Carbendazim	10605-21-7	fungicide
CHLORFENV	Chlorfenvinphos	470-90-6	organophsphate insecticide
CHL	Chloridazon	1698-60-8	pyridazinone herbicide
CHLORPYR-E	Chlorpyriphos-ethyl	2921-88-2	organophsphate insecticide
CHLORPYR-M	Chlorpyriphos-methyl	5598-13-0	organophsphate insecticide
CHLO	Chlortoluron	15545-48-9	urea Herbicide
CLOFIBRS	Clofibric acid	882-09-7	met. Pharm
DEATRAZ	Desethylatrazine	6190-65-4	met. Atrazine, triazine herbicide
DIAZINON	Diazinon	333-41-5	organophsphate insecticide
DCPP	Dichlorprop	120-36-5	phenoxy herbicide
DICLOF	Diclofenac	15307-86-5	NSAID-Pain
DIU	Diuron	330-54-1	urea herbicide
FENUR	Fenuron	101-42-8	phenylurea herbicide
HEXAZIN	Hexazinone	51235-04-2	triazine herbicide
IBUPROF	Ibuprofen	51146-56-6	NSAID-Pain
IRG	Irgarol	28159-98-0	triazine herbicide
ISO	Isoproturon	34123-59-6	urea herbicide
LINUR	Linuron	330-55-2	phenylurea herbicide
MALATH	Malathion	121-75-5	organophsphate insecticide
MCPA	MCPA	94-74-6	phenoxy herbicide
MCPP	Mecoprop	93-65-2	phenoxy herbicide
META	Metazachlor	67129-08-2	chloracetanilide herbicide
METHABZT	Methabenzthiazuron	18691-97-9	phenylurea herbicide
METOLA	Metolachlor	51218-45-2	chloracetanilide herbicide
METOPROL	Metoprolol	51384-51-1	ß-blocker
MOLINUR	Monolinuron	1746-81-2	phenylurea herbicide
OXAZEP	Oxazepam	604-75-1	tranquilizer
PARATH-E	Parathion-ethyl	56-38-2	organophsphate insecticide
PENDIMETH	Pendimethalin	40487-42-1	dinitroaniline herbicide
PFBS	Perfluorobutylsulfonic acid	375-73-5	perfluoroalkane sulfonic acid (PFSA)
PFOA	Perfluorooctanoic acid	335-67-1	perfluoroalkyl carboxylic acid (PFCA)
FOSA	Perfluoroctylsulfonamide	754-91-6	perfluoroalkane sulfonamide
PFOS	Perfluoroctylsulfonic acid	1763-23-1	perfluoroalkane sulfonic acid (PFSA)
PFDoDA	Perfluorodecanoic acid	307-55-1	perfluoroalkyl carboxylic acid (PFCA)
PFHpA	Perfluoroheptanoic acid	375-85-9	perfluoroalkyl carboxylic acid (PFCA)
PFHxA	Perfluorohexanoic acid	307-24-4	perfluoroalkyl carboxylic acid (PFCA)
PFHxS	Perfluorohexylsulfonic acid	355-46-4	perfluoroalkane sulfonic acids (PFSA)
PFNA	Perfluorononanoic acid	375-95-1	perfluoroalkyl carboxylic acid (PFCA)
PIRIMIC	Pirimicarb	23103-98-2	carbamate insecticide
PRIMID	Primidone	125-33-7	barbiturate
PROM	Prometryn	7287-19-6	triazine herbicide
PROPAZ	Propazine	139-40-2	triazine herbicide
SIM	Simazine	122-34-9	triazine herbicide
TERB	Terbuthylazine	5915-41-3	triazine herbicide
TERBUTR	Terbutryn	886-50-0	triazine herbicide
TBBPA	Tetrabrombisphenol A	19-94-7	flame retardent
TRICLO	Triclosan	3380-34-5	desinfectant

## Sheet: S2_Cruise Dates
Durations of the Cruises
Ship	Ship Abbrevation	Cruise	Date Begin	Date End
Gauss	GA	371	14/08/2001	2001-08-24
Gauss	GA	387	2002-08-21	2002-08-27
Gauss	GA	421	2004-06-17	2004-06-23
Gauss	GA	439	2005-05-10	2005-05-18
Gauss	GA	442	2005-06-21	2005-06-26	partly published by Theobald et al. 2007
Gauss	GA	462	2007-07-26	2007-07-31
Maria S. Merian	MM	803	2008-06-26	2008-07-11	partly published by Kirchgeorg et al. 2010
Alkor	AL	331	2009-01-30	2009-02-02
Heincke	HE	316	2010-01-27	2010-01-29
Alkor	AL	365	2011-02-01	2011-02-04
Alkor	AL	385B	2012-02-02	2012-02-04
Alkor	AL	407A	2013-02-06	2013-02-08
Alkor	AL	430	2014-02-04	2014-02-06
Celtic Explorer	CE	1412B	2014-09-05	2014-09-05

## Sheet: S3_Sampling Location
Cruise Informations
Station ID-Publication	Station ID-Cruise	Ship	Cruise	Depth [m]	Date	LONG_dec	LAT_dec 7/2008	Sal_5m	LONG_dec	LAT_dec 6/2005	LONG_dec	LAT_dec 5/2011		Abbrevation			station	Number of samples
KB2	710	GA	371	5	2001-08-14	10.1983	54.4017		9.875	54.4667				FF	Flensburger Fjord		TF010	9
DZ2	719	GA	371	5	2001-08-17	12.285	54.4833							KB	Kiel Bight		TF113	9
AK1	720	GA	371	5	2001-08-20	13.3	55		9.9	54.8333				MB	Mecklenburg Bight		TF360	9
TF213	722	GA	371	5	2001-08-21	15.9833	55.25							FB	Fehmarn Belt		TF109	8
TF271	J1	GA	371	5	2001-08-22	20.05	57.32							DZ	Darß-Zingst		TF030	8
TF271	J1	GA	371	60	2001-08-22	20.05	57.32		10.2	54.4167				AK	Arkona Sea		MB3	7
AK5	721	GA	371	5	2001-08-24	14.08	55.0067							PB	Pomeranian Bay		DZ1	6
PB2	OD	GA	371	5	2001-08-24	14.1333	54.0833							BH	Bornholm Sea		PB2	6
KB2	710	GA	387	5	2002-08-21	10.1967	54.3983							WG	Western Gotland Sea		TF152	6
FF1	701	GA	387	5	2002-08-22	9.50667	54.8467							EG	Eastern Gotland Sea		TF271	5
TF010	717	GA	387	5	2002-08-23	11.3233	54.5517							NG	Northern Gotlans Sea		DZ2	4
DZ2	719	GA	387	5	2002-08-24	12.28	54.4833							AL	Åland Sea		KB2	4
AK5	721	GA	387	5	2002-08-25	14	54.9167							GF	Gulf of Finland		TF213	4
PB2	OD	GA	387	5	2002-08-25	14.16	54.0833							GB	Gulf of Bothnia		AK5	3
TF360	706	GA	387	5	2002-08-27	10.4483	54.6										MB1	3
KB2	710	GA	421	5	2004-06-17	10.2183	54.4183										PB3	3
FF1	701	GA	421	5	2004-06-18	9.5	54.8333				10.45	54.6					FF1	2
FF2	704	GA	421	5	2004-06-18	9.9	54.8333										FF2	2
TF360	706	GA	421	5	2004-06-18	10.45	54.6										TF259	2
MB1	715	GA	421	5	2004-06-20	10.85	54.05		10.85	54.05							AK1	1
MB3	718	GA	421	5	2004-06-21	11.5483	54.315										AK2	1
DZ2	719	GA	421	5	2004-06-21	12.2833	54.4833										AK3	1
AK5	25a	GA	421	5	2004-06-22	13.9833	54.9167		11.25	54.25							AK4	1
PB3	OD	GA	421	5	2004-06-23	14.1667	54.1333		11.32	54.5517							AL1	1
TF213	213/1	GA	439	5	2005-05-10	15.9833											BH1	1
TF010	10	GA	439	5	2005-05-11	11.32											BH2	1
DZ2	46	GA	439	5	2005-05-11	12.2833											DZ3	1
TF030	30	GA	439	5	2005-05-11	12.7833											EG1	1
TF113	113	GA	439	5	2005-05-12	13.5					11.32	54.5517					FB1	1
TF109	109/1	GA	439	5	2005-05-12	14.0833											GB1	1
TF213	213/2	GA	439	5	2005-05-13	15.9833											GB2	1
TF259	259	GA	439	5	2005-05-14	18.4											GB3	1
TF271	271	GA	439	5	2005-05-15	20.05			11.4167	54.5083							GF1	1
PB1	OD	GA	439	5	2005-05-18	14.2											KB1	1
KB1	ECKFBU	GA	442	5	2005-06-21	9.875											MB2	1
KB2	KFOTN6	GA	442	5	2005-06-21	10.2											NG1	1
FF2	KALKGR	GA	442	5	2005-06-22	9.9											NG2	1
MB1	NEUBU	GA	442	5	2005-06-23	10.85											NG3	1
MB2	MEBU2	GA	442	5	2005-06-23	11.25					11.55	54.315					NG4	1
FB1	FBELT2	GA	442	5	2005-06-23	11.4167											PB1	1
DZ3	DARSS2	GA	442	5	2005-06-24	12.325											TF121	1
PB3	OD	GA	442	5	2005-06-25	14.1667											TF22	1
PB3	USEDOM	GA	442	5	2005-06-25	14.1667											TF46	1
TF113	ARKO2	GA	442	5	2005-06-26	13.5											WG1	1
AK3	ARKO3	GA	442	5	2005-06-26	13.75											WG2	1
TF360	TF360	GA	462	5	2007-07-26 15:40:25	10.4491	54.6003	14.643									WG3	1
TF010	TF10	GA	462	5	2007-07-26 20:59:55	11.3211	54.5526	12.123
TF022	TF22	GA	462	5	2007-07-27 04:54:49	11.1789	54.1111	13.675			12.2167	54.3333
TF113	TF113	GA	462	5	2007-07-28 06:44:29	13.5019	54.9246	7.465
TF121	TF121	GA	462	5	2007-07-28 06:44:29	13.9458	54.7096	7.832	12.2833	54.485
TF152	TF152	GA	462	5	2007-07-28 06:44:29	14.2833	54.6333
TF109	TF109A	GA	462	5	2007-07-28 13:36:34	14.0841	55.0003	7.862	12.325	54.5833
TF213	TF213A	GA	462	5	2007-07-29 18:01:35	15.9819	55.249	7.415	12.7833	54.7233
TF259	TF259	GA	462	5	2007-07-30 07:42:31	18.4029	55.5489	7.367
TF271	TF271	GA	462	5	2007-07-31 06:04:38	20.0419	57.3215	6.964
TF030	TF30	GA	462	5	2007-08-04 08:37:29	12.7835	54.7239	8.446
TF46	TF46	GA	462	5	2007-08-04 16:38:12	12.2157	54.4647	11.97
TF271	271	MM	0803	6	2008-06-26	20.078	57.3052				12.7833	54.7217
AL1	605	MM	0803	6	2008-06-28	19.1183	60.1932
GB1	35	MM	0803	6	2008-06-29	20.0993	62.5867
GB3	BB3	MM	0803	6	2008-06-30	22.0833	64.7083
GB2	37	MM	0803	6	2008-07-01	21.061	63.5718
NG2	55	MM	0803	6	2008-07-07	19.4617	59.285		13.5	54.925
NG3	54	MM	0803	6	2008-07-07	21.3167	59.1667		13.5	54.9167
NG4	53	MM	0803	6	2008-07-07	22.3842	59.2667
GF1	52	MM	0803	6	2008-07-07	23.7167	59.3842
NG1	57	MM	0803	6	2008-07-08	18.233	58.5833
WG1	63	MM	0803	6	2008-07-10	16.9508	56.32
WG2	62	MM	0803	6	2008-07-10	17.3532	56.7607				13.5	54.925
WG3	60	MM	0803	6	2008-07-10	17.358	57.695
EG1	64	MM	0803	6	2008-07-10	18.8127	55.9527
AK2	66	MM	0803	6	2008-07-11	13.3007	55.1115		13.75	54.6667
AK4	65b	MM	0803	6	2008-07-11	13.906	55.0767
BH1	65a	MM	0803	6	2008-07-11	15.2317	55.7078
BH2	65	MM	0803	6	2008-07-11	16.513	55.8653
TF360	360	AL	331	4	2009-01-30	10.45	54.6
TF010	10	AL	331	4	2009-01-30	11.32	54.5517
MB3	12	AL	331	4	2009-01-31	11.55	54.315		14.0833	55
DZ1	46	AL	331	4	2009-01-31	12.2167	54.3333
TF030	30	AL	331	4	2009-01-31	12.7833	54.7217
TF113	113	AL	331	4	2009-02-01	13.5	54.925
TF109	109	AL	331	4	2009-02-02	14.0833	55
TF360	360	HE	316	4	2010-01-27	10.45	54.6				14.0833	55
MB3	12	HE	316	4	2010-01-27	11.55	54.315
TF010	10	HE	316	4	2010-01-28	11.32	54.5517
DZ1	46	HE	316	4	2010-01-28	12.2167	54.3333
TF030	30	HE	316	4	2010-01-28	12.7833	54.7217
TF113	113	HE	316	4	2010-01-28	13.5	54.925
TF109	109	HE	316	4	2010-01-28	14.0833	55
TF152	152	HE	316	4	2010-01-29	14.2833	54.6333
TF360	360	AL	365	5	2011-02-01	10.45			14.1667	54.1333
TF010	10	AL	365	5	2011-02-01	11.32			14.1667	54.1333
MB3	12	AL	365	5	2011-02-03	11.55
DZ1	46	AL	365	5	2011-02-03	12.2167
TF030	30	AL	365	5	2011-02-03	12.7833			14.2	54.0017	14.1667	54.0833
TF113	113	AL	365	5	2011-02-03	13.5
TF109	109	AL	365	5	2011-02-03	14.0833
PB2	OD	AL	365	5	2011-02-04	14.1667
TF152	152	AL	365	5	2011-02-04	14.2833					14.2833	54.6333
TF360	360	AL	385B	4	2012-02-02	10.45	54.6
TF010	10	AL	385B	4	2012-02-02	11.32	54.5517
MB3	12	AL	385B	4	2012-02-02	11.55	54.315
DZ1	46	AL	385B	4	2012-02-03	12.2167	54.3333
TF030	30	AL	385B	4	2012-02-03	12.7833	54.7217
TF113	113	AL	385B	4	2012-02-03	13.5	54.925		15.9833	55.25
TF109	109	AL	385B	4	2012-02-03	14.0833	55		15.9833	55.25
PB2	OD	AL	385B	4	2012-02-04	14.1667	54.0833
TF152	152	AL	385B	4	2012-02-04	14.2833	54.6333
TF010	10	AL	407A	4	2013-02-06 13:10:00	11.32	54.5517
TF360	360	AL	407A	4	2013-02-06 17:10:00	10.45	54.6
DZ1	46	AL	407A	4	2013-02-07 07:10:00	12.2167	54.3333
MB3	12	AL	407A	4	2013-02-07 07:15:00	11.55	54.315		18.4	55.55
TF030	30	AL	407A	4	2013-02-07 11:00:00	12.7833	54.7217
TF113	113	AL	407A	4	2013-02-07 16:25:00	13.5	54.925
TF109	109	AL	407A	4	2013-02-07 23:10:00	14.0833	55
TF152	152	AL	407A	4	2013-02-08 05:50:00	14.2833	54.6333
PB2	OD	AL	407A	4	2013-02-08 09:40:00	14.1667	54.0833
TF010	10	AL	430	4	2014-02-04 12:45:00	11.32	54.5517
TF360	360	AL	430	4	2014-02-04 17:50:00	10.45	54.6
MB3	12	AL	430	4	2014-02-05 02:20:00	11.55	54.315		20.05	57.32
DZ1	46	AL	430	4	2014-02-05 06:20:00	12.2167	54.3333
TF030	30	AL	430	4	2014-02-05 10:50:00	12.7833	54.7217
TF113	113	AL	430	4	2014-02-05 18:00:00	13.5	54.925
TF109	109	AL	430	4	2014-02-05 23:30:00	14.0833	55
PB2	OD	AL	430	4	2014-02-06 12:00:00	14.1667	54.0833
TF152	152	AL	430	4	2014-02-08 06:30:00	14.2833	54.6333
MB1	BSH2	CE	1412B	5	2014-09-05	10.8501	54.0498

## Sheet: S4_MS_Parameter
Scanning parameter (m/z) for the analyzed compounds
Compound	Retention time [min]	Ionisation	Mass transition		DP	CE [eV]	Internal standard
			Q1	Q3
2,4-D	9.8	ESI (n)	219	127.1	-60	-35	MCPA-D3			n	negative mode
AMETRYN	15	ESI (p)	228.1	186.1	60	26	Terbuthylazine-D5			p	postive mode
ATR	13.6	ESI (p)	216.1	174.1	60	25	Atrazine-D5			DP	declustering potential
BENTAZ	6.4	ESI (n)	239.1	131.9	-60	-35	Bentazon-D6			CE	collison energy
BENZTRI	6.5	ESI (p)	120	65.1	60	30	Desethylatrazine-D6
CARB	12.5	ESI (p)	237.1	194.1	60	28	Metolachlor-D6
CARBEND	8.7	ESI (p)	192.1	160	60	25	Desethylatrazine-D6
CHL	7.8	ESI (p)	222.1	104.1	60	30	Atrazine-D5
CHLO	13.1	ESI (p)	213.1	72.1	40	24	Chlortoluron-D6
CHLORFENV	19.2	ESI (p)	361	155	60	17	Terbuthylazine-D5
CHLORPYR-E	20.8	ESI (p)	350	198	60	46	Pendimethalin-D5
CLOFIBRS	11.1	ESI (n)	213.2	127.1	-35	-21	Mecoprop-D3
DCPP	11.7	ESI (n)	233.1	160.9	-35	-21	Mecoprop-D3
DEATRAZ	8.6	ESI (p)	188.1	146	40	24	Desethylatrazine-D6
DIAZINON	19.4	ESI (p)	305.2	169.2	60	35	Terbuthylazine-D5
DICLOF	16.2	ESI (p)	296.1	214.1	60	5	Diclofenac-D4
DIU	14.1	ESI (p)	233.1	72.1	60	23	Diuron-D6
FENUR	7	ESI (p)	165.1	72	40	22	Atrazine-D5
HEXAZIN	11.7	ESI (p)	253.2	170.9	60	23	Metolachlor-D6
IRG	17.8	ESI (p)	254.2	198.1	60	26	Terbuthylazine-D5
ISO	13.8	ESI (p)	207.2	72.1	40	23	Diuron-D6
LINUR	15.3	ESI (p)	249.1	160.2	60	26	Linuron-D6
MALATH	16.9	ESI (p)	331.2	127	60	16	Malathion-D10
MCPA	10.1	ESI (n)	199.1	141	-35	-19	MCPA-D3
MCPP	12	ESI (n)	213.2	141	-35	-21	Mecoprop-D3
META	13.8	ESI (p)	278.2	134	40	32	Metolachlor-D6
METHABZT	13.5	ESI (p)	222.1	165.1	60	24	Metolachlor-D6
METOLA	17.7	ESI (p)	284.2	252.1	60	21	Metolachlor-D6
METOPROL	8.2	ESI (p)	268.2	116.1	50	15	Desethylatrazine-D6
MOLINUR	12.5	ESI (p)	215.1	125.9	50	35	Diuron-D6
OXAZEP	14.1	ESI (p)	287.1	241.1	60	31	Metolachlor-D6
PARATH-E	20.5	ESI (p)	292.1	236	60	19	Terbuthylazine-D5
PENDIMETH	22.7	ESI (p)	282.2	212.1	40	14	Pendimethalin-D5
PFBS	10.8	ESI (n)	299	79.9	-60	-65	PFHxA-13C2
PFDoDA	18.7	ESI (n)	513	469	-50	-17	PFDoDA-13C2
PFHpA	15	ESI (n)	363.2	318.9	-40	-14	PFHxA-13C2
PFHxA	13	ESI (n)	313.2	268.9	-35	-13	PFHxA-13C2
PFHxS	15	ESI (n)	399.1	80	-70	-85	Perfluorohexanesulfonic acid-18O2
PFNA	17.6	ESI (n)	463.1	419	-45	-16	PFOA-13C4
PFOA	16.3	ESI (n)	413.1	368.9	-45	-14	PFOA-13C4
PFOS	17.6	ESI (n)	499	80	-70	-101	PFOS-13C4
FOSA	19.7	ESI (n)	498	77.9	-85	-83	FOSA-13C8
PIRIMIC	12.8	ESI (p)	239.2	182.2	60	22	Atrazine-D5
PRIMID	7.7	ESI (p)	219.1	162.1	60	18	Desethylatrazine-D6
PROM	17	ESI (p)	242.2	158.1	60	33	Terbuthylazine-D5
PROPAZ	14.9	ESI (p)	230.3	188.1	60	24	Metolachlor-D6
SIM	10.9	ESI (p)	202.1	132.2	60	26	Atrazine-D5
TBBPA	19.9	ESI (n)	542.6	78.8	-60	-102	Tetrabromobisphenol-A-13C12
TERB	15.4	ESI (p)	230.3	174.1	60	23	Terbuthylazine-D5
TERBUTR	17.5	ESI (p)	242.2	186.1	60	26	Terbuthylazine-D5
TRICLO	19.6	ESI (n)	286.9	34.9	-45	-36	PFDoDA-13C2
Internal standards:
Atrazine-D5	12.9	ESI (p)	221.2	179.2	60	25	-
Desethylatrazine-D6	8	ESI (p)	194.1	147.1	40	24	-
Malathion-D10	16.8	ESI (p)	341.1	132.1	60	16	-
Mecoprop-D3	10.6	ESI (n)	216.1	143.9	-35	-21	-
Perfluorohexanesulfonic acid-18O2	13.3	ESI (n)	402.9	84	-85	-85	-
Terbuthylazine-D5	15.3	ESI (p)	235.1	179.1	60	23	-
Chlortoluron-D6	13.1	ESI (p)	219	78.1	40	24
Diclofenac-D4	16.1	ESI (p)	300.1	218.1	60	5
Diuron-D6	14	ESI (p)	239.1	78	40	23
Linuron-D6	15.3	ESI (p)	254.9	184.9	60	26
Metolachlor-D6	17.1	ESI (p)	290.1	258.1	60	21
Pendimethalin-D5	20.8	ESI (p)	287	212.9	40	14
Propanolol-D7	13.1	ESI (p)	267.1	189.2	50	15
Tributylphospat-D27	20.4	ESI (p)	294.2	166.1	60	26
MCPA-D3	10.1	ESI (n)	202.1	144	-35	-19
MCPA-D6	10	ESI (n)	205.1	147	-35	-19
PFOA-13C4	16.3	ESI (n)	417	372	-45	-14
PFBA-13C4	5.5	ESI (n)	415	369.8	-35	-13
PFDoDA-13C2	18.7	ESI (n)	515	470	-50	-17
PFHxA-13C2	13	ESI (n)	315	270	-35	-13
Tetrabromobisphenol-A-13C12	19.9	ESI (n)	554.6	78.8	-60	-102
Bentazone-D6	6.4	ESI (n)	245	181	-60	-35
PFOS-13C4	17.6	ESI (n)	502.9	79.9	-70	-101
FOSA-13C8	19.7	ESI (n)	506	77.9	-85	-83

## Sheet: S5_quality_assurrance
Quality assurrance for LC-MS/MS measurements
Compound	Blank (Mean) [ng/L]	LOQ by 3x Blank (Mean) [ng/L]	LOQ by Signal/Noise [ng/L]	LOQ [ng/L] (used)	Precision of analysis RSD [%]	Recovery of spike [%]
2,4-D			0.025	0.025	4.9	92
AMETRYN			0.0015	0.002	3.1	88
ATR	0.001	0.003	0.005	0.012	1.1	104
BENTAZ			0.0015	0.002	10.4	38
BENZTRI	0.081	0.242	0.05	0.371	13.1	166
CARB	0.001	0.003	0.0015	0.015	3.3	110
CARBEND			0.0015	0.002	2.6	90
CHL			0.025	0.025	4.3	99
CHLO			0.005	0.005	2.1	102
CHLORFENV			0.005	0.005	17.9	69
CLOFIBRS			0.005	0.005	2.9	85
DCPP			0.005	0.005	1.7	104
DEATRAZ			0.005	0.005	2.9	107
DIAZINON			0.005	0.005	9.2	81
DICLOF			0.025	0.025	3.1	130
DIU			0.005	0.005	1.9	109
FENUR	0.001	0.003	0.0025	0.004	9.6	90
HEXAZIN			0.0015	0.002	3.5	98
IRG			0.0015	0.002	3.5	80
ISO			0.0025	0.003	2.2	105
LINUR			0.025	0.025	3	106
MALATH			0.005	0.005	8.3	113
MCPA			0.005	0.005	4.2	107
MCPP			0.005	0.006	0.8	108
META			0.0025	0.003	2.5	100
METHABZT			0.0025	0.003	2.2	109
METOLA			0.0015	0.002	1.7	92
METOPROL
MOLINUR
OXAZEP			0.025	0.025	3.5	140
PENDIMETH	0.001	0.003	0.005	0.013	5.8	29
PFBS	0.003	0.009	0.0015	0.009	10.6	47
PFDoDA			0.0025	0.003	8.7	95
PFHpA			0.0015	0.002	7.3	92
PFHxA			0.0015	0.002	8.3	75
PFHxS			0.0015	0.002	1.1	104
PFNA			0.0025	0.003	4.3	103
PFOA			0.0015	0.002	0.6	103
PFOS			0.0015	0.004	2	60
FOSA			0.0015	0.002	4	91
PIRIMIC			0.0025	0.003	3.2	83
PRIMID	0.001	0.002	0.025	0.025	3.9	114
PROM			0.0015	0.002	2.9	92
PROPAZ			0.005	0.005	2.2	109
SIM			0.005	0.005	1.6	107
TBBPA			0.05	0.05	9.4	167
TERB	0.001	0.002	0.0015	0.005	1.4	109
TERBUTR			0.0015	0.002	3.9	84
TRICLO	0.001	0.004	0.005	0.024	2.6	159

## Sheet: S6_Statistical_data_compounds
Statistical overview of detected compounds from 2001-2014
Compound	Indic.	Min [ng/L]	Median [ng/L]	Mean [ng/L]	Max [ng/L]	rel. Stddev [%]	Count	detection frequency [%]
TBBPA		0	0	0.0137958	0.3311	489.898	24	18.0451
BENZTRI	prim.	0.626618	2.34956	3.16953	15.4227	74.2627	70	52.6316
PFBS	sec.	0.0091756	0.0629546	0.0780142	0.206926	50.0377	61	45.8647
PFHxA	sec.	0.0358688	0.189738	0.17277	0.362662	37.2593	80	60.1504
PFHpA	sec.	0.122976	0.221027	0.227197	0.391986	25.3992	80	60.1504
PFHxS		0.0567203	0.150783	0.150341	0.255	14.9743	80	60.1504
PFNA		0.0718418	0.134768	0.149453	0.339339	36.0249	56	42.1053
PFOA	prim.	0.27115	0.434904	0.461489	1.02155	25.8509	80	60.1504
PFOS	prim.	0.100848	0.241949	0.261847	0.832032	35.6077	80	60.1504
PFDoDA		0	0.0166179	0.0157393	0.0649422	69.9776	56	42.1053
FOSA		0	0.00272475	0.0028123	0.0074445	74.1007	80	60.1504
CARB	prim.	0.554432	2.36473	2.64089	12.2331	67.2218	70	52.6316
CLOFIBRS		0	0.109272	0.136637	0.436175	90.0633	124	93.2331
DICLOF	sec.	0	0.116064	0.912356	27.0833	393.704	70	52.6316
OXAZEP		0	0	0.0958604	1.8814	306.346	51	38.3459
PRIMID		1.09174	2.20063	2.54088	5.77753	33.9387	51	38.3459
METOPROL		0.0891091	0.152298	0.230541	0.80818	96.8616	9	6.76692
TRICLO		0	0.08508	0.18875	3.596	233.587	73	54.8872
CHLO	sec.	0.0293592	0.187408	0.274921	6.81408	213.554	133	100
DIU	prim.	0.29635	1.10459	1.67995	20.2032	136.58	133	100
FENUR		0	0.0679877	0.0925444	0.933746	114.912	119	89.4737
ISO	prim.	0.035959	0.3465	0.679476	17.82	250.19	133	100
LINUR		0	0	0.0279469	0.375888	173.423	118	88.7218
MOLINUR		0	0	0.00267482	0.04368	387.297	47	35.3383
2,4-D	prim.	0.240864	1.79104	4.29867	85.2578	213.334	125	93.985
DCPP	sec.	0	0.2289	0.282242	2.5725	109.806	118	88.7218
MCPA	prim.	0.1086	0.523472	0.628781	2.57057	59.928	118	88.7218
MCPP	sec.	0	0.157073	0.24063	2.04067	120.536	123	92.4812
CHLORFENV		0	0	0	0		19	14.2857
CHLORPYR-E		0	0	0	0		10	7.5188
MALATH		0	0	0.00141351	0.0250131	367.354	99	74.4361
AMETRYN		0.00481712	0.0468653	0.0477302	0.111434	36.056	99	74.4361
ATR	prim.	1.021	2.5488	2.88822	26.019	76.8639	133	100
DEATRAZ	sec	0.3536	0.862856	0.848256	1.84752	22.4108	84	63.1579
DIAZINON		0	0	0.00678781	0.242284	410.315	99	74.4361
HEXAZIN	sec.	0.0420038	0.0890207	0.100702	0.355446	43.7067	118	88.7218
IRG	sec.	0	0.10902	0.295626	4.9335	244.43	133	100
PROM	sec.	0.107847	0.36409	0.394895	0.88205	33.6077	133	100
PROPAZ		0.0750346	0.177973	0.183099	0.313548	22.5642	99	74.4361
SIM	prim.	0.9094	2.69419	2.69144	4.30992	27.4987	133	100
TERB	prim.	0.17732	0.62023	0.716233	5.161	78.1699	133	100
TERBUTR		0.0128454	0.0560472	0.0753819	0.5808	105.599	133	100
BENTAZ	sec.	0	0.0389388	0.069752	0.597835	143.644	110	82.7068
CARBEND		0.5354	1.04	1.06128	1.753	25.0685	19	14.2857
CHL	sec.	1.359	3.166	3.15706	5.313	34.6123	70	52.6316
META	prim.	0.0135864	0.15912	0.339444	8.88624	237.858	133	100
METHABZT		0.01109	0.03976	0.0399972	0.109	42.9844	70	52.6316
METOLA	prim.	0	0.09453	0.154923	1.489	131.412	118	88.7218
PENDIMETH		0	0.155064	0.263009	1.06197	102.128	61	45.8647
PIRIMIC		0	0	0.00152697	0.053777	501.799	51	38.3459

## Sheet: S7_Stat_Data_indiv_Station
Statistical data set for individual stations
Station ID-Publication	KB2 (n=4)					TF360 (n=9)	360				TF152 (n=6)	NEUBU				TF010 (n=9)	10				MB3 (n=7)	12				DZ1 (n=6)	46				TF030 (n=8)	30				TF113 (n=9)	113				TF109 (n=8)	109				PB1-3 (n=10)	OD
Compound	Min [ng/L]	Median [ng/L]	Max [ng/L]	rel. Stddev [%]	Count	Min [ng/L]	Median [ng/L]	Max [ng/L]	rel. Stddev [%]	Count	Min [ng/L]	Median [ng/L]	Max [ng/L]	rel. Stddev [%]	Count	Min [ng/L]	Median [ng/L]	Max [ng/L]	rel. Stddev [%]	Count	Min [ng/L]	Median [ng/L]	Max [ng/L]	rel. Stddev [%]	Count	Min [ng/L]	Median [ng/L]	Max [ng/L]	rel. Stddev [%]	Count	Min [ng/L]	Median [ng/L]	Max [ng/L]	rel. Stddev [%]	Count	Min [ng/L]	Median [ng/L]	Max [ng/L]	rel. Stddev [%]	Count	Min [ng/L]	Median [ng/L]	Max [ng/L]	rel. Stddev [%]	Count	Min [ng/L]	Median [ng/L]	Max [ng/L]	rel. Stddev [%]
TBBPA	0		0		0	0	0	0		3	0	0	0		2	0	0	0		3	0	0	0		3	0	0	0		3	0	0	0		3	0	0	0.331	173.2	3	0	0	0		3	0	0	0
BENZTRI	0		0		0	1.374	2.41	5.922	54.8	6	3.42646	3.22503	4.90882	51.9582	5	0.749	2.289	6.528	67.1	6	0.627	3.132	5.349	49.3	6	1.195	2.333	6.522	63.2	6	0.849	2.546	4.825	50.8	6	1.072	2.283	5.519	61.1	6	0.878	3.563	5.728	49	7	2.133	9.305	15.423	61.2
PFBS	0.105	0.105	0.105		1	0.095	0.146	0.168	24.7	4	0.0978128	0.0872239	0.112548	36.6439	3	0.052	0.09	0.132	37.4	5	0.055	0.085	0.114	32.9	5	0.009	0.08	0.13	62.4	5	0.053	0.081	0.113	38.3	4	0.01	0.077	0.106	66.8	5	0.037	0.074	0.114	41	5	0.051	0.086	0.207	71.3
PFDoDA	0.028	0.028	0.028		1	0	0.012	0.025	101.7	3	0.02173	0.0153297	0.024259	86.9945	3	0	0.017	0.019	68.3	4	0	0.012	0.019	75.7	4	0	0.015	0.026	77.1	4	0	0.018	0.025	90.7	3	0	0.014	0.022	74.1	4	0	0.019	0.026	70	4	0	0.023	0.065	97.7
PFHxA	0.165	0.165	0.165		1	0.175	0.203	0.244	12.7	6	0.244085	0.255792	0.336804	23.8144	5	0.125	0.187	0.239	21.1	7	0.099	0.193	0.224	27.1	7	0.122	0.201	0.242	19.8	7	0.144	0.201	0.236	17.4	6	0.107	0.199	0.213	20	7	0.171	0.197	0.227	9.6	7	0.191	0.239	0.328	20.3
PFHpA	0.19	0.19	0.19		1	0.172	0.239	0.297	20.6	6	0.205239	0.204282	0.216945	4.3285	5	0.164	0.233	0.289	20.8	7	0.138	0.199	0.281	22.4	7	0.179	0.23	0.349	24.8	7	0.184	0.232	0.326	23.8	6	0.159	0.23	0.331	24.9	7	0.203	0.225	0.319	18.6	7	0.229	0.276	0.342	15.5
PFHxS	0.171	0.171	0.171		1	0.116	0.14	0.187	17.3	6	0.15447	0.152292	0.1564	3.68827	5	0.106	0.145	0.155	11.6	7	0.057	0.151	0.169	26.7	7	0.117	0.16	0.183	13.1	7	0.126	0.15	0.154	7.1	6	0.134	0.155	0.182	9.2	7	0.132	0.158	0.177	8.6	7	0.142	0.165	0.255	25
PFNA	0.274	0.274	0.274		1	0.089	0.095	0.194	46.7	3	0.140672	0.167487	0.23226	33.6569	3	0.11	0.136	0.162	16.1	4	0.091	0.12	0.214	39.4	4	0.124	0.146	0.2	21.7	4	0.124	0.128	0.226	36.2	3	0.126	0.133	0.222	29.9	4	0.127	0.152	0.223	26.4	4	0.116	0.164	0.339	53.4
PFOA	0.688	0.688	0.688		1	0.271	0.421	0.575	24.2	6	0.413581	0.456422	0.6244	21.3622	5	0.301	0.442	0.537	17.7	7	0.275	0.423	0.582	23.3	7	0.362	0.427	0.595	19.5	7	0.342	0.417	0.579	18.5	6	0.376	0.443	0.584	15.2	7	0.331	0.434	0.517	13.6	7	0.338	0.596	1.022	43.4
PFOS	0.403	0.403	0.403		1	0.176	0.229	0.257	13.8	6	0.240084	0.239044	0.253206	4.83087	5	0.173	0.233	0.315	18.9	7	0.101	0.228	0.343	33.9	7	0.209	0.231	0.39	23.8	7	0.198	0.229	0.26	9.9	6	0.216	0.243	0.312	12.6	7	0.199	0.253	0.344	17.5	7	0.199	0.244	0.832	66.6
FOSA	0.007	0.007	0.007		1	0	0.003	0.007	67.6	6	0.00215025	0.00187975	0.00275325	57.7178	5	0.002	0.003	0.007	58	7	0	0.004	0.007	62.5	7	0.002	0.004	0.007	48	7	0.002	0.003	0.006	42.5	6	0.002	0.003	0.005	34.5	7	0.002	0.003	0.005	34.7	7	0	0.002	0.006	74.9
CARBAMAZ	0		0		0	1.921	2.486	3.031	16.6	6	2.963	2.92338	3.82368	30.8376	5	1.578	2.528	3.258	25.6	6	1.449	2.264	3.396	29.3	6	1.756	2.509	3.525	25.3	6	1.934	2.449	3.748	25	6	1.71	2.387	4.528	38.8	6	1.556	2.377	3.226	25.3	7	7.167	7.928	12.233	26.5
CLOFIBRS	0	0	0.13	173.2	3	0	0.078	0.142	73.6	8	0.121819	0.141752	0.40515	97.7908	6	0	0.097	0.151	73.2	8	0	0.113	0.193	66.1	7	0	0.102	0.414	106.7	11	0	0.104	0.166	59.6	7	0	0.133	0.391	76.9	8	0	0.129	0.228	61.3	11	0	0.083	0.24	100.8
DICLOF	0		0		0	0.2	0.354	0.732	53.4	6	0.163508	0.171273	0.347082	66.8854	5	0.053	0.236	2.814	163	6	0.058	0.157	0.319	58.3	6	0.051	0.269	27.083	234	6	0.052	0.092	0.544	115.4	6	0.065	0.194	1.173	124.2	6	0.031	0.067	0.686	152.9	7	1.493	2.31	13.356	116.7
OXAZEP	0		0		0	0	0.312	0.424	70	4	0	0	0		3	0	0	0		4	0	0	0		4	0	0	0		4	0	0	0.251	200	4	0	0	0		4	0	0	0		5	0.659	1.27	1.881	68.1
PRIMID	0		0		0	1.579	2.113	3.148	32.1	4	3.46188	3.11411	3.67982	25.6435	3	1.904	2.302	3.474	28.6	4	1.758	2.598	3.741	35.4	4	1.839	2.668	3.648	32.4	4	2.017	2.683	3.463	29.5	4	2.016	2.462	3.806	31	4	1.939	2.411	4.032	32.6	5	3.651	4.714	5.778	31.9
METOPROL	0		0		0	0.248	0.248	0.248		1	0.0951463	0.0951463	0.0951463		1	0.152	0.152	0.152		1	0.183	0.183	0.183		1	0.124	0.124	0.124		1	0.148	0.148	0.148		1	0.228	0.228	0.228		1	0.089	0.089	0.089		1	0.808	0.808	0.808
TRICLO	0		0		0	0	0.105	0.306	87.1	6	0.08111	0.119322	0.3008	95.3699	5	0	0.065	0.233	88.9	6	0	0.074	0.274	107.8	6	0	0.063	0.454	153.9	7	0	0.07	0.272	101.1	6	0	0.077	0.241	107.4	7	0	0.08	0.272	105.4	7	0	0.133	0.196	74
CHLO	0.187	0.265	0.303	19.8	4	0.17	0.212	0.305	25.1	8	0.221398	0.222583	0.2998	23.3833	6	0.157	0.184	0.324	26.8	9	0.104	0.204	0.339	35.3	8	0.147	0.202	0.335	26.8	11	0.145	0.185	0.372	36.3	7	0.151	0.184	0.485	49.1	8	0.134	0.185	0.293	25.5	12	0.262	0.569	6.814	158.9
DIU	9.19	10.716	20.203	40.1	4	0.701	1.092	2.35	42.2	8	0.965252	1.03333	1.279	17.9905	6	0.685	1.137	2.075	38.4	9	0.358	1.179	1.9	42.2	8	0.688	1.112	2.339	38.6	11	0.803	1.106	1.856	30.4	7	0.781	1.061	1.274	17.1	8	0.437	1.044	1.389	30.3	12	0.832	1.418	4.161	58.8
FENUR	0.069	0.088	0.107	30.3	2	0.018	0.064	0.268	94.4	7	0.0935748	0.106558	0.194044	44.7077	6	0.016	0.063	0.215	81.7	8	0.026	0.05	0.419	130.9	8	0.019	0.055	0.934	185.5	9	0.004	0.069	0.232	88.4	7	0	0.066	0.106	65	8	0.012	0.068	0.243	82.3	10	0.031	0.131	0.3	59.8
ISO	0.613	0.76	1.035	22.3	4	0.255	0.409	0.677	32.7	8	0.317505	0.37896	0.74547	52.6343	6	0.231	0.356	0.672	33.6	9	0.118	0.362	0.731	45.7	8	0.241	0.376	0.869	42.6	11	0.25	0.37	0.832	50	7	0.289	0.323	1.21	67.1	8	0.197	0.307	1.441	81.9	12	0.854	1.661	17.82	125.3
LINUR	0	0	0		2	0	0.031	0.048	74	7	0.0406028	0.0369449	0.05467	52.0935	6	0	0.031	0.07	93.5	8	0	0.018	0.064	113	8	0	0.028	0.188	124.9	9	0	0.039	0.07	56.5	7	0	0.034	0.061	71	8	S7	0.039	0.063	75.8	10	0	0.065	0.376	121.1
2,4-D	2.22	2.808	3.223	18.3	3	0.501	1.421	3.628	59.5	8	1.87479	2.52128	5.07783	63.5251	6	0.525	1.717	3.358	50.9	8	0.303	1.432	2.866	53.2	7	0.527	2.509	15.247	113.3	11	0.822	1.639	4.217	57.2	7	0.886	1.641	13.51	125.8	8	0.794	1.799	15.73	110.7	12	1.832	7.778	85.258	124.2
DCPP	0.418	0.569	0.696	24.8	3	0	0.186	0.494	77	8	0.258405	0.217482	0.2992	50.8749	6	0.064	0.173	0.317	47.3	7	0.037	0.173	0.27	47.4	7	0.058	0.24	0.516	55.6	10	0	0.116	0.259	65.5	7	0	0.23	0.582	74.5	8	0	0.241	0.623	69.5	11	0	0.506	2.573	95.8
MCPA	0.973	1.032	2.571	59.4	3	0.277	0.46	0.938	44.6	8	0.435856	0.491911	0.848588	38.1958	6	0.256	0.434	1.509	68.5	8	0.109	0.42	0.854	47.4	7	0.207	0.529	1.012	47.5	10	0.27	0.419	0.57	23.8	7	0.276	0.437	0.738	29.4	8	0.265	0.486	0.991	38.7	11	0.322	0.748	2.178	65.5
MCPP	0.457	0.781	1.843	70.6	3	0	0.163	0.394	69.7	8	0.123143	0.0996281	0.1521	55.5711	6	0	0.125	0.321	70.2	7	0	0.132	0.332	78.5	7	0	0.158	1.024	103.8	11	0	0.12	0.315	75.5	7	0	0.125	0.317	69.8	8	0	0.153	0.446	74.4	11	0	0.325	2.041	116.7
AMETRYN	0.052	0.068	0.084	32.5	2	0.033	0.047	0.069	31.3	5	0.0423315	0.0438869	0.059715	28.2087	4	0.03	0.048	0.057	22.4	6	0.024	0.052	0.076	37.4	6	0.031	0.055	0.063	24.5	7	0.023	0.048	0.063	35.1	5	0.03	0.049	0.082	38.9	6	0.031	0.049	0.074	27.7	8	0.063	0.064	0.111	27.6
ATR	2.517	2.936	3.409	12.5	4	1.469	1.957	3.101	26.5	8	2.441	2.4203	3.11166	18.2378	6	1.52	2.33	3.398	26.2	9	1.021	2.395	3.144	30.1	8	1.77	2.716	3.887	26.6	11	1.614	2.403	3.08	20.1	7	1.791	2.444	3.568	21	8	1.733	2.754	3.983	23.6	12	1.627	3.547	26.019	121.4
DEATRAZ	0		0		0	0.546	0.701	0.88	18	6	0.922536	0.887601	1.02787	13.3198	6	0.387	0.825	0.926	29.3	6	0.354	0.859	0.943	28.3	6	0.634	0.843	0.992	14.6	6	0.744	0.879	1.107	13.7	6	0.752	0.898	1.116	15.9	6	0.783	0.99	1.049	10.7	7	0.878	0.921	1.848	41.2
HEXAZIN	0.13	0.132	0.135	2.7	2	0.074	0.096	0.126	18	7	0.110672	0.113889	0.1612	23.2111	6	0.079	0.086	0.126	16.2	8	0.067	0.095	0.113	17.7	8	0.082	0.084	0.123	15.2	9	0.072	0.09	0.157	27.8	7	0.065	0.093	0.149	25.5	8	0.072	0.089	0.149	23.1	10	0.132	0.207	0.355	38.7
IRG	2.116	2.892	3.715	24.7	4	0.073	0.184	0.311	43	8	0.082271	0.0931522	0.162288	42.4474	6	0.065	0.117	0.268	43.3	9	0.065	0.12	0.252	46.4	8	0.067	0.13	0.25	42.3	11	0.066	0.092	0.184	38.7	7	0.063	0.095	0.153	29.8	8	0	0.102	0.141	40.6	12	0.077	0.237	1.024	89
PROM	0.22	0.317	0.438	27.8	4	0.221	0.278	0.578	37.5	8	0.397958	0.446315	0.7202	33.5582	6	0.276	0.311	0.605	29.6	9	0.27	0.332	0.411	16	8	0.299	0.377	0.618	25.8	11	0.32	0.341	0.666	31.2	7	0.279	0.379	0.683	32.4	8	0.319	0.427	0.691	29.7	12	0.319	0.464	0.882	36.9
PROPAZ	0.099	0.161	0.223	54.7	2	0.112	0.142	0.175	17.9	5	0.177579	0.177505	0.198285	9.68238	4	0.146	0.154	0.202	12.9	6	0.15	0.17	0.267	22.5	6	0.147	0.191	0.247	19.2	7	0.153	0.175	0.247	19.6	5	0.145	0.173	0.198	12.6	6	0.163	0.196	0.314	23.7	8	0.154	0.174	0.244	19.2
SIM	1.771	2.46	3.168	24.1	4	1.449	1.845	2.507	20.9	8	2.32245	2.5559	3.7884	26.5326	6	1.531	1.94	2.893	26.5	9	0.909	2.466	3.287	32.8	8	1.581	2.521	3.818	26.7	11	1.626	2.295	3.078	20.4	7	1.914	2.666	4.162	27	8	1.869	2.906	3.71	21.3	12	1.226	2.362	3.926	35
TERB	1.03	1.21	1.599	21.9	4	0.521	0.764	1.005	21.7	8	0.62764	0.651567	0.8526	23.8325	6	0.381	0.659	1.008	28.5	9	0.406	0.712	1.001	31.2	8	0.415	0.638	0.972	23.5	11	0.397	0.688	1.058	37.9	7	0.415	0.554	1.133	39	8	0.429	0.48	0.802	22	12	0.511	1.574	5.161	77.2
TERBUTR	0.102	0.217	0.356	47	4	0.045	0.071	0.115	34.7	8	0.0690668	0.0753613	0.128674	36.5074	6	0.033	0.053	0.114	44.7	9	0.035	0.063	0.094	26.3	8	0.03	0.056	0.116	41.3	11	0.03	0.072	0.105	46.8	7	0.028	0.056	0.121	48.7	8	0.029	0.046	0.105	41.6	12	0.043	0.146	0.483	76.7
CARBEND	0		0		0	0.892	0.905	0.918	2.1	2	1.0865	1.0865	1.144	7.48433	2	0.572	0.791	1.01	39.1	2	0.535	0.778	1.021	44.1	2	0.979	1.037	1.096	8	2	1.149	1.188	1.226	4.6	2	1.175	1.186	1.197	1.3	2	1.04	1.137	1.234	12.1	2	1.333	1.543	1.753	19.2
BENTAZ	0.174	0.174	0.174		1	0.007	0.068	0.277	108.8	7	0.0450467	0.0762019	0.24843	119.467	6	0	0.058	0.273	120.5	7	0	0.065	0.282	123.4	7	0	0.041	0.291	128.9	9	0	0.037	0.317	139.6	7	0	0.039	0.289	146.7	8	0	0.037	0.252	130.5	10	0.041	0.135	0.598	100.7
CHL	0		0		0	1.359	2.421	3.769	35.2	6	2.636	2.8564	3.804	30.2517	5	1.559	2.123	4.079	41.2	6	1.566	2.403	4.049	38.9	6	1.763	2.946	4.604	33.4	6	1.542	3.342	4.916	37.9	6	1.844	3.268	5.313	38.1	6	1.754	3.657	4.838	34.8	7	1.473	2.548	4.505	46.8
META	0.15	0.2	0.215	15.9	4	0.124	0.399	0.648	53	8	0.438348	0.438912	0.887736	65.9347	6	0.14	0.283	0.617	55.6	9	0.139	0.317	0.607	54.2	8	0.117	0.204	0.585	59.7	11	0.158	0.551	0.693	53.9	7	0.093	0.246	0.819	77	8	0.08	0.173	0.678	79	12	0.104	0.224	8.886	173.2
METHABZT	0		0		0	0.015	0.041	0.054	34.7	6	0.03655	0.0359011	0.04982	39.429	5	0.015	0.037	0.054	36.9	6	0.011	0.042	0.078	61.4	6	0.014	0.035	0.054	37.6	6	0.014	0.038	0.055	38.3	6	0.016	0.038	0.05	33	6	0.014	0.046	0.058	36.7	7	0.014	0.039	0.109	80.7
METOLA	0.407	0.649	0.89	52.7	2	0.089	0.223	0.356	49.9	7	0.12035	0.113176	0.193354	48.7773	6	0.056	0.186	0.38	61.5	8	0.063	0.182	0.415	58.3	8	0.041	0.17	0.282	53.3	9	0.046	0.156	0.291	66.8	7	0.036	0.091	0.209	62.9	8	0	0.054	0.147	74.6	10	0.018	0.271	1.489	114.5
PENDIMETH	0.079	0.079	0.079		1	0.092	0.594	0.778	61.9	4	0.338629	0.235763	0.368659	86.8364	3	0.164	0.571	0.723	50.7	4	0.155	0.556	0.784	57.9	4	0.108	0.421	0.63	60.8	5	0.17	0.464	0.803	55.6	4	0.112	0.346	0.451	48.4	4	0.14	0.226	0.61	64.4	6	0.094	0.141	1.062	126.2
																										1.871	2.687	2.846	14.3	6	1.924	2.538	3.224	17.3	6	1.917	2.629	3.185	17.4	6	1.75	2.526	3.135	17.3	7	0.881	2.367	2.751	40.1
[truncated: 1 more columns]

## Sheet: S8_winter_summer_data
Comparions of detected summer and winter concentrations [ng/L]							Note: all concentrations are in ng/L
Station ID-Publication	Station ID-Cruise	Season	PFHpA	PFHxA	PFOA	PFOS	CARB	DICLOF	CHLO	DIU	ISO	2,4-D	DCPP	MCPA	ATR	IRG	PROM	SIM	TERB	META	METOLA
KB2	KFOTN6	Winter
TF0360	360	Winter	0.239035	0.203455	0.421239	0.229472	2.48605	0.354388	0.212004	1.07984	0.35728	1.10975	0.132715	0.416304	1.86755	0.153007	0.262257	1.66954	0.79212	0.559903	0.25015
MB1	NEUBU	Winter
TF010	10	Winter	0.23781	0.187757	0.430662	0.227011	2.52759	0.235744	0.198848	1.11536	0.333685	1.3095	0.168735	0.413724	1.989	0.11178	0.33971	1.83248	0.719235	0.486948	0.18565
MB3	12	Winter	0.204448	0.19683	0.406748	0.225553	2.26413	0.157423	0.203528	1.08024	0.336755	1.40118	0.160387	0.417842	2.1981	0.100786	0.303837	2.11981	0.657995	0.451221	0.164832
DZ1	46	Winter	0.238925	0.204685	0.420413	0.230656	2.50939	0.269335	0.198484	1.05586	0.337645	1.33122	0.164115	0.399035	2.15108	0.102983	0.33697	2.19924	0.7054	0.428859	0.17085
TF030	30	Winter	0.231898	0.201227	0.416721	0.229441	2.44864	0.0921206	0.194376	1.10514	0.33792	1.47548	0.115238	0.411044	2.401	0.086917	0.352418	2.273	0.704465	0.592416	0.157558
TF0113	113	Winter	0.235246	0.201949	0.431819	0.240306	2.38748	0.194448	0.18018	1.06127	0.316525	1.45281	0.164798	0.416056	2.376	0.0857267	0.357247	2.35704	0.61451	0.38607	0.1262
TF0109	109	Winter	0.223223	0.194663	0.427025	0.246883	2.49616	0.072761	0.179196	1.03569	0.29656	1.41566	0.159495	0.401913	2.3935	0.087745	0.370127	2.31334	0.54886	0.325125	0.102355
PB	OD	Winter	0.298125	0.258469	0.5158	0.242987	7.92786	2.30953	0.76825	1.27172	1.29385	4.85404	0.376337	0.589216	2.18303	0.189807	0.422108	2.05834	1.3735	1.86235	0.343698
TF0152	152	Winter	0.244085	0.205239	0.413581	0.240084	2.963	0.163508	0.223496	0.936814	0.3247	1.753	0.257985	0.428363	2.353	0.0849045	0.361215	2.302	0.63219	0.525	0.1344
KB2	KFOTN6	Summer	0.189954	0.165078	0.687648	0.40338			0.26468	10.7165	0.7601	2.80815	0.5691	1.0322	2.93643	2.89225	0.316825	2.46	1.20965	0.19992	0.6485
TF0360	360	Summer							0.182	2.34972	0.506	2.837	0.31185	0.870422	2.77182	0.27255	0.32085	2.44032	0.7735	0.12444	0.1675
MB1	NEUBU	Summer	0.231498	0.187866	0.516947	0.279682	2.563	0	0.221	2.72304	0.517	1.94103	0.2626	0.61868	2.99484	0.47955	0.33235	2.62728	1.1011	0.15912	0.3216
TF010	10	Summer	0.163602	0.125337	0.536674	0.314928			0.16796	1.67994	0.4301	3.3582	0.255675	0.712615	2.75058	0.14605	0.3312	2.86344	0.6396	0.15402	0.129
MB3	12	Summer	0.169092	0.124318	0.581856	0.343116			0.20436	1.89405	0.56155	2.86605	0.21525	0.85355	3.03201	0.2231	0.370875	3.01596	0.8307	0.14892	0.2965
DZ1	46	Summer	0.178974	0.12228	0.585162	0.389772			0.21684	1.49877	0.56265	4.56937	0.3066	0.923025	3.14352	0.15525	0.409975	3.07008	0.62985	0.13719	0.0936
TF030	30	Summer							0.18876	1.5921	0.47905	5.38002	0.3045	0.606914	2.93643	0.0989	0.3956	2.94708	0.4992	0.114036	0.0622
TF0113	113	Summer	0.15921	0.106995	0.514634	0.312012			0.20384	1.27368	0.418	9.139	0.49665	0.73842	3.1329	0.095565	0.39215	3.37512	0.4641	0.092514	0.0604
TF0109	109	Summer	0.311173	0.203087	0.481574	0.34438	2.00077	0.0314874	0.21528	1.04595	0.5093	10.1325	0.489825	0.681053	3.41964	0.11017	0.4347	3.45384	0.4602	0.10812	0.0396
PB	OD	Summer	0.267912	0.190553	1.02155	0.832032			0.56888	1.65798	2.849	21.0949	1.04895	0.92898	6.30828	0.3266	0.49105	3.51288	1.664	0.20196	0.101
TF0152	152	Summer							0.15704	0.99369	0.1628	3.889	0.2793	0.848588	3.11166	0.059685	0.4347	3.7884	0.442	0.064362	0.036

## Sheet: S9_East_vs_West
Data comparison between eastern and western stations						Note: all concentrations are in ng/L
	Station ID-Publication	Year	LAT	LONG	PFOA	PFOS	DIU	ISO	2,4-D	MCPA	ATR	META		Sum			median	min	max
66	AK2	2008	55.1115	13.3007	0.469121	0.326786	1.19243	1.79104	2.43092	2.63023	4.234	0.110364		13.1849		Eastern Station (n=15)	10.6578	5.90772	12.6066
ARKO3	AK3	2005	54.6667	13.75	0.470554	0.351864	0.9882	0.4884	4.35215	0.855535	3.57894	0.098838		11.1845		Western Stations (n=25)	10.0305	5.85738	27.3972
65b	AK4	2008	55.0767	13.906	0.481574	0.34438	1.04595	1.41469	2.64969	2.8841	4.634	0.0902904		13.5447
605	AL1	2008	60.1932	19.1183	0.353411	0.173016	0.499151	0.371042	1.86169	2.27894	3.886	0.0242046		9.44746
65a	BH1	2008	55.7078	15.2317	0.460636	0.312498	1.03838	1.39346	2.5796	2.87426	4.385	0.09282		13.1367
65	BH2	2008	55.8653	16.513	0.438045	0.236585	0.974475	1.44653	2.49039	2.72273	4.49	0.0852924		12.8841
46	DZ1	2009	54.3333	12.2167	0.453032	0.268466	1.18035	0.29656	1.2352	0.566122	2.71553	0.199104		6.91437
DARSS2	DZ3	2005	54.5833	12.325	0.585162	0.389772	2.33874	0.869	4.77675	0.981583	3.15414	0.1173		13.2124
64	EG1	2008	55.9527	18.8127	0.437384	0.295585	0.955589	1.16475	2.45959	2.81227	4.348	0.082926		12.5561
FBELT2	FB1	2005	54.5083	11.4167	0.536674	0.314928	1.74582	0.4015			2.71872	0.13974		5.85738
KALKGR	FF2	2005	54.8333	9.9	0.663404	0.319788	3.32694	0.5489	1.47645	1.02228	2.36826	0.17238		9.8984
35	GB1	2008	62.5867	20.0993	0.329278	0.159116	0.503323	0.388991	1.83407	2.3921	3.729	0.025449		9.36134
37	GB2	2008	63.5718	21.061	0.290157	0.166504	0.336208	0.240864	1.14802	1.5557	2.594	0.0146166		6.34607
BB3	GB3	2008	64.7083	22.0833	0.31429	0.17564	0.29635	0.240864	1.11935	1.43664	2.311	0.0135864		5.90772
52	GF1	2008	59.3842	23.7167	0.434408	0.28985	1.55477	1.02772	2.01249	2.37341	3.796	0.0617202		11.5504
ECKFBU	KB1	2005	54.4667	9.875	0.590672	0.316872	6.98328	0.4521			2.64438	0.16014		11.1474
KFOTN6	KB2	2005	54.4167	10.2	0.687648	0.40338	20.2032	0.6127			2.51694	0.21522		24.6391
NEUBU	MB1	2005	54.05	10.85	0.547694	0.353808	3.35988	0.517			3.10104	0.15912		8.03854
MEBU2	MB2	2005	54.25	11.25	0.581856	0.343116	1.89954	0.5093			3.14352	0.15912		6.63645
12	MB3	2009	54.315	11.55	0.463832	0.250193	1.2649	0.32967	1.07597	0.579223	2.51163	0.211854		6.68727
57	NG1	2008	58.5833	18.233			0.942084		2.45003	2.80538	4.409	0.0738786		10.6804
55	NG2	2008	59.285	19.4617	0.367076	0.214909	0.717214	0.553717	2.03267	2.55348	4.159	0.0371382		10.6352
54	NG3	2008	59.1667	21.3167	0.395728	0.226962	0.847107	0.739479	2.17922	2.61154	4.124	0.0566406		11.1807
53	NG4	2008	59.2667	22.3842	0.431213	0.289656	1.45595	0.945796	2.01143	2.35373	3.729	0.0616182		11.2784
	PB3	2005	54.1333	14.1667	0.957638	0.689634	3.38184	3.9765			5.16663	0.16779		14.34
	TF010	2009	54.5517	11.32	0.235552	0.122569	1.47736	0.27192	2.31021	0.663139	2.61411	0.139995		7.83486
TF022	TF022	2007	54.1111	11.1789			2.64618	0.2079	3.677	0.588553	3.06918	0.081702		10.2705
	TF030	2009	54.7217	12.7833	0.232963	0.130199	1.22098	0.272965	3.89682	0.630783	2.78987	0.127143		9.30172
TF046	TF046	2007	54.4647	12.2157			1.28466	0.2046	4.362	0.672915	2.69748	0.062118		9.28377
	TF109	2009	55.0003	14.0841	0	0	1.55916	0.4246	13.028	0.870422	2.9736	0.13464		18.9904
	TF113	2009	54.925	13.5	0.478378	0.258746	1.17815	0.3223	3.85035	0.73842	3.11166	0.092514		10.0305
TF121	TF121	2007	54.7096	13.9458			2.04228	0.7095	20.555	0.705668	3.26034	0.12444		27.3972
TF152	TF152	2007	54.6333	14.2833			0.99369	0.1628	3.889	0.848588	3.11166	0.064362		9.0701
	TF213	2007	55.249	15.9819			0.925614	0.14025	2.7985	0.77018	2.84616	0.057375		7.53808
TF259	TF259	2007	55.5489	18.4029			0.90036	0.1166	1.486	0.911115	3.3453	0.057426		6.8168
	TF271	2008	57.3052	20.078	0.225965	0.121306	0.997314	0.693115	1.9609	1.82833	4.00538	0.0749649		9.90728
	TF360	2009	54.6	10.45	0.260017	0.128255	2.09553	0.27214	1.9946	0.657975	2.25569	0.152133		7.81635
63	WG1	2008	56.32	16.9508	0.444767	0.328828	0.952844	1.12133	2.48614	2.78275	4.415	0.0749088		12.6066
62	WG2	2008	56.7607	17.3532	0.47364	0.238043	0.915512	1.1194	2.41817	2.79062	4.382	0.0779178		12.4153
60	WG3	2008	57.695	17.358	0.411707	0.262537	0.896188	1.01132	2.4649	2.80834	4.25	0.0722262		12.1772
	Maximum				0.957638	0.689634	20.2032	3.9765	20.555	2.8841	5.16663	0.21522
	Median				0.444767	0.268466	1.17925	0.5093	2.44048	1.49617	3.20724	0.0877914

[truncated: 6 more sheets: S10_Stat_Data_indiv_Cruise, S11_long-time_trend, S12_long-time_Data, S13_comparison BS_GB, S14_Risk_Assessment, S15_Literature_PFC]
